# Supplementary material for: Iron acquisition and oxidative stress response in aspergillus fumigatus
Source: BMC Syst Biol. 2015 Apr 24;9:19. doi: 10.1186/s12918-015-0163-1 (PMC4418068; doi:10.1186/s12918-015-0163-1)
Supplement: Additional file 1 — Brandon2015_Aspergillus_iron_superoxide. The Boolean network model of Aspergillus fumigatus iron acquisition and oxidative stress response is provided in SBML qual format. [file 12918_2015_163_MOESM1_ESM.zip]

Archive with 1 entries (1 files):
- 1362712234153666_add1.sbml
