# Supplementary material for: Iron acquisition and oxidative stress response in aspergillus fumigatus
Source: BMC Syst Biol. 2015 Apr 24;9:19. doi: 10.1186/s12918-015-0163-1 (PMC4418068; doi:10.1186/s12918-015-0163-1)
Supplement: Additional file 1 — Brandon2015_Aspergillus_iron_superoxide. The Boolean network model of Aspergillus fumigatus iron acquisition and oxidative stress response is provided in SBML qual format. [file 12918_2015_163_MOESM1_ESM.zip › 1362712234153666_add1.sbml]

<?xml version='1.0' encoding='UTF-8' standalone='no'?>
<sbml xmlns="http://www.sbml.org/sbml/level3/version1/core" xmlns:layout="http://www.sbml.org/sbml/level3/version1/layout/version1" qual:required="true" level="3" xmlns:qual="http://www.sbml.org/sbml/level3/version1/qual/version1" version="1" layout:required="false">
  <model id="model_id">
    <qual:listOfQualitativeSpecies xmlns:qual="http://www.sbml.org/sbml/level3/version1/qual/version1">
      <qual:qualitativeSpecies qual:compartment="comp1" qual:maxLevel="1" qual:id="Iron"/>
      <qual:qualitativeSpecies qual:compartment="comp1" qual:maxLevel="1" qual:id="Superoxide"/>
      <qual:qualitativeSpecies qual:compartment="comp1" qual:maxLevel="1" qual:id="hapX"/>
      <qual:qualitativeSpecies qual:compartment="comp1" qual:maxLevel="1" qual:id="sreA"/>
      <qual:qualitativeSpecies qual:compartment="comp1" qual:maxLevel="1" qual:id="HapX"/>
      <qual:qualitativeSpecies qual:compartment="comp1" qual:maxLevel="1" qual:id="SreA"/>
      <qual:qualitativeSpecies qual:compartment="comp1" qual:maxLevel="1" qual:id="RIA"/>
      <qual:qualitativeSpecies qual:compartment="comp1" qual:maxLevel="1" qual:id="EstB"/>
      <qual:qualitativeSpecies qual:compartment="comp1" qual:maxLevel="1" qual:id="MirB"/>
      <qual:qualitativeSpecies qual:compartment="comp1" qual:maxLevel="1" qual:id="SidA"/>
      <qual:qualitativeSpecies qual:compartment="comp1" qual:maxLevel="1" qual:id="TAFC"/>
      <qual:qualitativeSpecies qual:compartment="comp1" qual:maxLevel="1" qual:id="ICP"/>
      <qual:qualitativeSpecies qual:compartment="comp1" qual:maxLevel="1" qual:id="LIP"/>
      <qual:qualitativeSpecies qual:compartment="comp1" qual:maxLevel="1" qual:id="CccA"/>
      <qual:qualitativeSpecies qual:compartment="comp1" qual:maxLevel="1" qual:id="FC_Fe"/>
      <qual:qualitativeSpecies qual:compartment="comp1" qual:maxLevel="1" qual:id="FC"/>
      <qual:qualitativeSpecies qual:compartment="comp1" qual:maxLevel="1" qual:id="VAC"/>
      <qual:qualitativeSpecies qual:compartment="comp1" qual:maxLevel="1" qual:id="ROS"/>
      <qual:qualitativeSpecies qual:compartment="comp1" qual:maxLevel="1" qual:id="Yap1"/>
      <qual:qualitativeSpecies qual:compartment="comp1" qual:maxLevel="1" qual:id="SOD"/>
      <qual:qualitativeSpecies qual:compartment="comp1" qual:maxLevel="1" qual:id="Cat"/>
      <qual:qualitativeSpecies qual:compartment="comp1" qual:maxLevel="1" qual:id="ThP"/>
    </qual:listOfQualitativeSpecies>
    <qual:listOfTransitions xmlns:qual="http://www.sbml.org/sbml/level3/version1/qual/version1">
      <qual:transition qual:id="tr_Iron">
        <qual:listOfInputs>
          <qual:input qual:transitionEffect="none" qual:sign="positive" qual:qualitativeSpecies="Iron" qual:id="tr_Iron_in_0"/>
        </qual:listOfInputs>
        <qual:listOfOutputs>
          <qual:output qual:transitionEffect="assignmentLevel" qual:qualitativeSpecies="Iron" qual:id="tr_Iron_out"/>
        </qual:listOfOutputs>
        <qual:listOfFunctionTerms>
          <qual:defaultTerm qual:resultLevel="0">
          </qual:defaultTerm>
          <qual:functionTerm qual:resultLevel="1">
            <math xmlns="http://www.w3.org/1998/Math/MathML">            
              <apply>
                <eq/>
                <ci> Iron </ci>
                <cn type="integer"> 1 </cn>
              </apply>
            </math>
                    </qual:functionTerm>
        </qual:listOfFunctionTerms>
      </qual:transition>
      <qual:transition qual:id="tr_Superoxide">
        <qual:listOfInputs>
          <qual:input qual:transitionEffect="none" qual:sign="positive" qual:qualitativeSpecies="Superoxide" qual:id="tr_Superoxide_in_1"/>
        </qual:listOfInputs>
        <qual:listOfOutputs>
          <qual:output qual:transitionEffect="assignmentLevel" qual:qualitativeSpecies="Superoxide" qual:id="tr_Superoxide_out"/>
        </qual:listOfOutputs>
        <qual:listOfFunctionTerms>
          <qual:defaultTerm qual:resultLevel="0">
          </qual:defaultTerm>
          <qual:functionTerm qual:resultLevel="1">
            <math xmlns="http://www.w3.org/1998/Math/MathML">            
              <apply>
                <eq/>
                <ci> Superoxide </ci>
                <cn type="integer"> 1 </cn>
              </apply>
            </math>
                    </qual:functionTerm>
        </qual:listOfFunctionTerms>
      </qual:transition>
      <qual:transition qual:id="tr_hapX">
        <qual:listOfInputs>
          <qual:input qual:transitionEffect="none" qual:sign="negative" qual:qualitativeSpecies="SreA" qual:id="tr_hapX_in_5"/>
        </qual:listOfInputs>
        <qual:listOfOutputs>
          <qual:output qual:transitionEffect="assignmentLevel" qual:qualitativeSpecies="hapX" qual:id="tr_hapX_out"/>
        </qual:listOfOutputs>
        <qual:listOfFunctionTerms>
          <qual:defaultTerm qual:resultLevel="0">
          </qual:defaultTerm>
          <qual:functionTerm qual:resultLevel="1">
            <math xmlns="http://www.w3.org/1998/Math/MathML">            
              <apply>
                <eq/>
                <ci> SreA </ci>
                <cn type="integer"> 0 </cn>
              </apply>
            </math>
                    </qual:functionTerm>
        </qual:listOfFunctionTerms>
      </qual:transition>
      <qual:transition qual:id="tr_sreA">
        <qual:listOfInputs>
          <qual:input qual:transitionEffect="none" qual:sign="negative" qual:qualitativeSpecies="HapX" qual:id="tr_sreA_in_4"/>
        </qual:listOfInputs>
        <qual:listOfOutputs>
          <qual:output qual:transitionEffect="assignmentLevel" qual:qualitativeSpecies="sreA" qual:id="tr_sreA_out"/>
        </qual:listOfOutputs>
        <qual:listOfFunctionTerms>
          <qual:defaultTerm qual:resultLevel="0">
          </qual:defaultTerm>
          <qual:functionTerm qual:resultLevel="1">
            <math xmlns="http://www.w3.org/1998/Math/MathML">            
              <apply>
                <eq/>
                <ci> HapX </ci>
                <cn type="integer"> 0 </cn>
              </apply>
            </math>
                    </qual:functionTerm>
        </qual:listOfFunctionTerms>
      </qual:transition>
      <qual:transition qual:id="tr_HapX">
        <qual:listOfInputs>
          <qual:input qual:transitionEffect="none" qual:sign="positive" qual:qualitativeSpecies="hapX" qual:id="tr_HapX_in_2"/>
          <qual:input qual:transitionEffect="none" qual:sign="negative" qual:qualitativeSpecies="LIP" qual:id="tr_HapX_in_12"/>
        </qual:listOfInputs>
        <qual:listOfOutputs>
          <qual:output qual:transitionEffect="assignmentLevel" qual:qualitativeSpecies="HapX" qual:id="tr_HapX_out"/>
        </qual:listOfOutputs>
        <qual:listOfFunctionTerms>
          <qual:defaultTerm qual:resultLevel="0">
          </qual:defaultTerm>
          <qual:functionTerm qual:resultLevel="1">
            <math xmlns="http://www.w3.org/1998/Math/MathML">            
              <apply>
                <and/>
                <apply>
                  <eq/>
                  <ci> hapX </ci>
                  <cn type="integer"> 1 </cn>
                </apply>
                <apply>
                  <eq/>
                  <ci> LIP </ci>
                  <cn type="integer"> 0 </cn>
                </apply>
              </apply>
            </math>
                    </qual:functionTerm>
        </qual:listOfFunctionTerms>
      </qual:transition>
      <qual:transition qual:id="tr_SreA">
        <qual:listOfInputs>
          <qual:input qual:transitionEffect="none" qual:sign="positive" qual:qualitativeSpecies="sreA" qual:id="tr_SreA_in_3"/>
          <qual:input qual:transitionEffect="none" qual:sign="positive" qual:qualitativeSpecies="LIP" qual:id="tr_SreA_in_12"/>
        </qual:listOfInputs>
        <qual:listOfOutputs>
          <qual:output qual:transitionEffect="assignmentLevel" qual:qualitativeSpecies="SreA" qual:id="tr_SreA_out"/>
        </qual:listOfOutputs>
        <qual:listOfFunctionTerms>
          <qual:defaultTerm qual:resultLevel="0">
          </qual:defaultTerm>
          <qual:functionTerm qual:resultLevel="1">
            <math xmlns="http://www.w3.org/1998/Math/MathML">            
              <apply>
                <and/>
                <apply>
                  <eq/>
                  <ci> sreA </ci>
                  <cn type="integer"> 1 </cn>
                </apply>
                <apply>
                  <eq/>
                  <ci> LIP </ci>
                  <cn type="integer"> 1 </cn>
                </apply>
              </apply>
            </math>
                    </qual:functionTerm>
        </qual:listOfFunctionTerms>
      </qual:transition>
      <qual:transition qual:id="tr_RIA">
        <qual:listOfInputs>
          <qual:input qual:transitionEffect="none" qual:sign="negative" qual:qualitativeSpecies="SreA" qual:id="tr_RIA_in_5"/>
        </qual:listOfInputs>
        <qual:listOfOutputs>
          <qual:output qual:transitionEffect="assignmentLevel" qual:qualitativeSpecies="RIA" qual:id="tr_RIA_out"/>
        </qual:listOfOutputs>
        <qual:listOfFunctionTerms>
          <qual:defaultTerm qual:resultLevel="0">
          </qual:defaultTerm>
          <qual:functionTerm qual:resultLevel="1">
            <math xmlns="http://www.w3.org/1998/Math/MathML">            
              <apply>
                <eq/>
                <ci> SreA </ci>
                <cn type="integer"> 0 </cn>
              </apply>
            </math>
                    </qual:functionTerm>
        </qual:listOfFunctionTerms>
      </qual:transition>
      <qual:transition qual:id="tr_EstB">
        <qual:listOfInputs>
          <qual:input qual:transitionEffect="none" qual:sign="negative" qual:qualitativeSpecies="SreA" qual:id="tr_EstB_in_5"/>
        </qual:listOfInputs>
        <qual:listOfOutputs>
          <qual:output qual:transitionEffect="assignmentLevel" qual:qualitativeSpecies="EstB" qual:id="tr_EstB_out"/>
        </qual:listOfOutputs>
        <qual:listOfFunctionTerms>
          <qual:defaultTerm qual:resultLevel="0">
          </qual:defaultTerm>
          <qual:functionTerm qual:resultLevel="1">
            <math xmlns="http://www.w3.org/1998/Math/MathML">            
              <apply>
                <eq/>
                <ci> SreA </ci>
                <cn type="integer"> 0 </cn>
              </apply>
            </math>
                    </qual:functionTerm>
        </qual:listOfFunctionTerms>
      </qual:transition>
      <qual:transition qual:id="tr_MirB">
        <qual:listOfInputs>
          <qual:input qual:transitionEffect="none" qual:sign="positive" qual:qualitativeSpecies="HapX" qual:id="tr_MirB_in_4"/>
          <qual:input qual:transitionEffect="none" qual:sign="negative" qual:qualitativeSpecies="SreA" qual:id="tr_MirB_in_5"/>
        </qual:listOfInputs>
        <qual:listOfOutputs>
          <qual:output qual:transitionEffect="assignmentLevel" qual:qualitativeSpecies="MirB" qual:id="tr_MirB_out"/>
        </qual:listOfOutputs>
        <qual:listOfFunctionTerms>
          <qual:defaultTerm qual:resultLevel="0">
          </qual:defaultTerm>
          <qual:functionTerm qual:resultLevel="1">
            <math xmlns="http://www.w3.org/1998/Math/MathML">            
              <apply>
                <and/>
                <apply>
                  <eq/>
                  <ci> HapX </ci>
                  <cn type="integer"> 1 </cn>
                </apply>
                <apply>
                  <eq/>
                  <ci> SreA </ci>
                  <cn type="integer"> 0 </cn>
                </apply>
              </apply>
            </math>
                    </qual:functionTerm>
        </qual:listOfFunctionTerms>
      </qual:transition>
      <qual:transition qual:id="tr_SidA">
        <qual:listOfInputs>
          <qual:input qual:transitionEffect="none" qual:sign="positive" qual:qualitativeSpecies="HapX" qual:id="tr_SidA_in_4"/>
          <qual:input qual:transitionEffect="none" qual:sign="negative" qual:qualitativeSpecies="SreA" qual:id="tr_SidA_in_5"/>
        </qual:listOfInputs>
        <qual:listOfOutputs>
          <qual:output qual:transitionEffect="assignmentLevel" qual:qualitativeSpecies="SidA" qual:id="tr_SidA_out"/>
        </qual:listOfOutputs>
        <qual:listOfFunctionTerms>
          <qual:defaultTerm qual:resultLevel="0">
          </qual:defaultTerm>
          <qual:functionTerm qual:resultLevel="1">
            <math xmlns="http://www.w3.org/1998/Math/MathML">            
              <apply>
                <and/>
                <apply>
                  <eq/>
                  <ci> HapX </ci>
                  <cn type="integer"> 1 </cn>
                </apply>
                <apply>
                  <eq/>
                  <ci> SreA </ci>
                  <cn type="integer"> 0 </cn>
                </apply>
              </apply>
            </math>
                    </qual:functionTerm>
        </qual:listOfFunctionTerms>
      </qual:transition>
      <qual:transition qual:id="tr_TAFC">
        <qual:listOfInputs>
          <qual:input qual:transitionEffect="none" qual:sign="positive" qual:qualitativeSpecies="SidA" qual:id="tr_TAFC_in_9"/>
        </qual:listOfInputs>
        <qual:listOfOutputs>
          <qual:output qual:transitionEffect="assignmentLevel" qual:qualitativeSpecies="TAFC" qual:id="tr_TAFC_out"/>
        </qual:listOfOutputs>
        <qual:listOfFunctionTerms>
          <qual:defaultTerm qual:resultLevel="0">
          </qual:defaultTerm>
          <qual:functionTerm qual:resultLevel="1">
            <math xmlns="http://www.w3.org/1998/Math/MathML">            
              <apply>
                <eq/>
                <ci> SidA </ci>
                <cn type="integer"> 1 </cn>
              </apply>
            </math>
                    </qual:functionTerm>
        </qual:listOfFunctionTerms>
      </qual:transition>
      <qual:transition qual:id="tr_ICP">
        <qual:listOfInputs>
          <qual:input qual:transitionEffect="none" qual:sign="negative" qual:qualitativeSpecies="HapX" qual:id="tr_ICP_in_4"/>
          <qual:input qual:transitionEffect="none" qual:sign="positive" qual:qualitativeSpecies="FC_Fe" qual:id="tr_ICP_in_14"/>
          <qual:input qual:transitionEffect="none" qual:sign="positive" qual:qualitativeSpecies="VAC" qual:id="tr_ICP_in_16"/>
        </qual:listOfInputs>
        <qual:listOfOutputs>
          <qual:output qual:transitionEffect="assignmentLevel" qual:qualitativeSpecies="ICP" qual:id="tr_ICP_out"/>
        </qual:listOfOutputs>
        <qual:listOfFunctionTerms>
          <qual:defaultTerm qual:resultLevel="0">
          </qual:defaultTerm>
          <qual:functionTerm qual:resultLevel="1">
            <math xmlns="http://www.w3.org/1998/Math/MathML">            
              <apply>
                <or/>
                <apply>
                  <and/>
                  <apply>
                    <eq/>
                    <ci> HapX </ci>
                    <cn type="integer"> 0 </cn>
                  </apply>
                  <apply>
                    <eq/>
                    <ci> FC_Fe </ci>
                    <cn type="integer"> 0 </cn>
                  </apply>
                  <apply>
                    <eq/>
                    <ci> VAC </ci>
                    <cn type="integer"> 1 </cn>
                  </apply>
                </apply>
                <apply>
                  <and/>
                  <apply>
                    <eq/>
                    <ci> HapX </ci>
                    <cn type="integer"> 0 </cn>
                  </apply>
                  <apply>
                    <eq/>
                    <ci> FC_Fe </ci>
                    <cn type="integer"> 1 </cn>
                  </apply>
                </apply>
              </apply>
            </math>
                    </qual:functionTerm>
        </qual:listOfFunctionTerms>
      </qual:transition>
      <qual:transition qual:id="tr_LIP">
        <qual:listOfInputs>
          <qual:input qual:transitionEffect="none" qual:sign="positive" qual:qualitativeSpecies="Iron" qual:id="tr_LIP_in_0"/>
          <qual:input qual:transitionEffect="none" qual:sign="positive" qual:qualitativeSpecies="RIA" qual:id="tr_LIP_in_6"/>
          <qual:input qual:transitionEffect="none" qual:sign="positive" qual:qualitativeSpecies="EstB" qual:id="tr_LIP_in_7"/>
          <qual:input qual:transitionEffect="none" qual:sign="positive" qual:qualitativeSpecies="MirB" qual:id="tr_LIP_in_8"/>
          <qual:input qual:transitionEffect="none" qual:sign="positive" qual:qualitativeSpecies="TAFC" qual:id="tr_LIP_in_10"/>
        </qual:listOfInputs>
        <qual:listOfOutputs>
          <qual:output qual:transitionEffect="assignmentLevel" qual:qualitativeSpecies="LIP" qual:id="tr_LIP_out"/>
        </qual:listOfOutputs>
        <qual:listOfFunctionTerms>
          <qual:defaultTerm qual:resultLevel="0">
          </qual:defaultTerm>
          <qual:functionTerm qual:resultLevel="1">
            <math xmlns="http://www.w3.org/1998/Math/MathML">            
              <apply>
                <or/>
                <apply>
                  <and/>
                  <apply>
                    <eq/>
                    <ci> Iron </ci>
                    <cn type="integer"> 0 </cn>
                  </apply>
                  <apply>
                    <eq/>
                    <ci> EstB </ci>
                    <cn type="integer"> 1 </cn>
                  </apply>
                  <apply>
                    <eq/>
                    <ci> MirB </ci>
                    <cn type="integer"> 1 </cn>
                  </apply>
                  <apply>
                    <eq/>
                    <ci> TAFC </ci>
                    <cn type="integer"> 1 </cn>
                  </apply>
                </apply>
                <apply>
                  <and/>
                  <apply>
                    <eq/>
                    <ci> Iron </ci>
                    <cn type="integer"> 1 </cn>
                  </apply>
                  <apply>
                    <eq/>
                    <ci> RIA </ci>
                    <cn type="integer"> 0 </cn>
                  </apply>
                  <apply>
                    <eq/>
                    <ci> EstB </ci>
                    <cn type="integer"> 1 </cn>
                  </apply>
                  <apply>
                    <eq/>
                    <ci> MirB </ci>
                    <cn type="integer"> 1 </cn>
                  </apply>
                  <apply>
                    <eq/>
                    <ci> TAFC </ci>
                    <cn type="integer"> 1 </cn>
                  </apply>
                </apply>
                <apply>
                  <and/>
                  <apply>
                    <eq/>
                    <ci> Iron </ci>
                    <cn type="integer"> 1 </cn>
                  </apply>
                  <apply>
                    <eq/>
                    <ci> RIA </ci>
                    <cn type="integer"> 1 </cn>
                  </apply>
                </apply>
              </apply>
            </math>
                    </qual:functionTerm>
        </qual:listOfFunctionTerms>
      </qual:transition>
      <qual:transition qual:id="tr_CccA">
        <qual:listOfInputs>
          <qual:input qual:transitionEffect="none" qual:sign="negative" qual:qualitativeSpecies="HapX" qual:id="tr_CccA_in_4"/>
        </qual:listOfInputs>
        <qual:listOfOutputs>
          <qual:output qual:transitionEffect="assignmentLevel" qual:qualitativeSpecies="CccA" qual:id="tr_CccA_out"/>
        </qual:listOfOutputs>
        <qual:listOfFunctionTerms>
          <qual:defaultTerm qual:resultLevel="0">
          </qual:defaultTerm>
          <qual:functionTerm qual:resultLevel="1">
            <math xmlns="http://www.w3.org/1998/Math/MathML">            
              <apply>
                <eq/>
                <ci> HapX </ci>
                <cn type="integer"> 0 </cn>
              </apply>
            </math>
                    </qual:functionTerm>
        </qual:listOfFunctionTerms>
      </qual:transition>
      <qual:transition qual:id="tr_FC_Fe">
        <qual:listOfInputs>
          <qual:input qual:transitionEffect="none" qual:sign="positive" qual:qualitativeSpecies="LIP" qual:id="tr_FC_Fe_in_12"/>
          <qual:input qual:transitionEffect="none" qual:sign="positive" qual:qualitativeSpecies="FC" qual:id="tr_FC_Fe_in_15"/>
        </qual:listOfInputs>
        <qual:listOfOutputs>
          <qual:output qual:transitionEffect="assignmentLevel" qual:qualitativeSpecies="FC_Fe" qual:id="tr_FC_Fe_out"/>
        </qual:listOfOutputs>
        <qual:listOfFunctionTerms>
          <qual:defaultTerm qual:resultLevel="0">
          </qual:defaultTerm>
          <qual:functionTerm qual:resultLevel="1">
            <math xmlns="http://www.w3.org/1998/Math/MathML">            
              <apply>
                <and/>
                <apply>
                  <eq/>
                  <ci> LIP </ci>
                  <cn type="integer"> 1 </cn>
                </apply>
                <apply>
                  <eq/>
                  <ci> FC </ci>
                  <cn type="integer"> 1 </cn>
                </apply>
              </apply>
            </math>
                    </qual:functionTerm>
        </qual:listOfFunctionTerms>
      </qual:transition>
      <qual:transition qual:id="tr_FC">
        <qual:listOfInputs>
          <qual:input qual:transitionEffect="none" qual:sign="positive" qual:qualitativeSpecies="SidA" qual:id="tr_FC_in_9"/>
        </qual:listOfInputs>
        <qual:listOfOutputs>
          <qual:output qual:transitionEffect="assignmentLevel" qual:qualitativeSpecies="FC" qual:id="tr_FC_out"/>
        </qual:listOfOutputs>
        <qual:listOfFunctionTerms>
          <qual:defaultTerm qual:resultLevel="0">
          </qual:defaultTerm>
          <qual:functionTerm qual:resultLevel="1">
            <math xmlns="http://www.w3.org/1998/Math/MathML">            
              <apply>
                <eq/>
                <ci> SidA </ci>
                <cn type="integer"> 1 </cn>
              </apply>
            </math>
                    </qual:functionTerm>
        </qual:listOfFunctionTerms>
      </qual:transition>
      <qual:transition qual:id="tr_VAC">
        <qual:listOfInputs>
          <qual:input qual:transitionEffect="none" qual:sign="positive" qual:qualitativeSpecies="LIP" qual:id="tr_VAC_in_12"/>
          <qual:input qual:transitionEffect="none" qual:sign="positive" qual:qualitativeSpecies="CccA" qual:id="tr_VAC_in_13"/>
        </qual:listOfInputs>
        <qual:listOfOutputs>
          <qual:output qual:transitionEffect="assignmentLevel" qual:qualitativeSpecies="VAC" qual:id="tr_VAC_out"/>
        </qual:listOfOutputs>
        <qual:listOfFunctionTerms>
          <qual:defaultTerm qual:resultLevel="0">
          </qual:defaultTerm>
          <qual:functionTerm qual:resultLevel="1">
            <math xmlns="http://www.w3.org/1998/Math/MathML">            
              <apply>
                <and/>
                <apply>
                  <eq/>
                  <ci> LIP </ci>
                  <cn type="integer"> 1 </cn>
                </apply>
                <apply>
                  <eq/>
                  <ci> CccA </ci>
                  <cn type="integer"> 1 </cn>
                </apply>
              </apply>
            </math>
                    </qual:functionTerm>
        </qual:listOfFunctionTerms>
      </qual:transition>
      <qual:transition qual:id="tr_ROS">
        <qual:listOfInputs>
          <qual:input qual:transitionEffect="none" qual:sign="positive" qual:qualitativeSpecies="Superoxide" qual:id="tr_ROS_in_1"/>
          <qual:input qual:transitionEffect="none" qual:sign="positive" qual:qualitativeSpecies="LIP" qual:id="tr_ROS_in_12"/>
          <qual:input qual:transitionEffect="none" qual:sign="positive" qual:qualitativeSpecies="ROS" qual:id="tr_ROS_in_17"/>
          <qual:input qual:transitionEffect="none" qual:sign="negative" qual:qualitativeSpecies="SOD" qual:id="tr_ROS_in_19"/>
          <qual:input qual:transitionEffect="none" qual:sign="negative" qual:qualitativeSpecies="Cat" qual:id="tr_ROS_in_20"/>
          <qual:input qual:transitionEffect="none" qual:sign="negative" qual:qualitativeSpecies="ThP" qual:id="tr_ROS_in_21"/>
        </qual:listOfInputs>
        <qual:listOfOutputs>
          <qual:output qual:transitionEffect="assignmentLevel" qual:qualitativeSpecies="ROS" qual:id="tr_ROS_out"/>
        </qual:listOfOutputs>
        <qual:listOfFunctionTerms>
          <qual:defaultTerm qual:resultLevel="0">
          </qual:defaultTerm>
          <qual:functionTerm qual:resultLevel="1">
            <math xmlns="http://www.w3.org/1998/Math/MathML">            
              <apply>
                <or/>
                <apply>
                  <and/>
                  <apply>
                    <eq/>
                    <ci> Superoxide </ci>
                    <cn type="integer"> 0 </cn>
                  </apply>
                  <apply>
                    <eq/>
                    <ci> LIP </ci>
                    <cn type="integer"> 0 </cn>
                  </apply>
                  <apply>
                    <eq/>
                    <ci> ROS </ci>
                    <cn type="integer"> 1 </cn>
                  </apply>
                  <apply>
                    <eq/>
                    <ci> SOD </ci>
                    <cn type="integer"> 0 </cn>
                  </apply>
                </apply>
                <apply>
                  <and/>
                  <apply>
                    <eq/>
                    <ci> Superoxide </ci>
                    <cn type="integer"> 0 </cn>
                  </apply>
                  <apply>
                    <eq/>
                    <ci> LIP </ci>
                    <cn type="integer"> 0 </cn>
                  </apply>
                  <apply>
                    <eq/>
                    <ci> ROS </ci>
                    <cn type="integer"> 1 </cn>
                  </apply>
                  <apply>
                    <eq/>
                    <ci> SOD </ci>
                    <cn type="integer"> 1 </cn>
                  </apply>
                  <apply>
                    <eq/>
                    <ci> Cat </ci>
                    <cn type="integer"> 0 </cn>
                  </apply>
                  <apply>
                    <eq/>
                    <ci> ThP </ci>
                    <cn type="integer"> 0 </cn>
                  </apply>
                </apply>
                <apply>
                  <and/>
                  <apply>
                    <eq/>
                    <ci> Superoxide </ci>
                    <cn type="integer"> 0 </cn>
                  </apply>
                  <apply>
                    <eq/>
                    <ci> LIP </ci>
                    <cn type="integer"> 1 </cn>
                  </apply>
                </apply>
                <apply>
                  <and/>
                  <apply>
                    <eq/>
                    <ci> Superoxide </ci>
                    <cn type="integer"> 1 </cn>
                  </apply>
                  <apply>
                    <eq/>
                    <ci> LIP </ci>
                    <cn type="integer"> 0 </cn>
                  </apply>
                  <apply>
                    <eq/>
                    <ci> SOD </ci>
                    <cn type="integer"> 0 </cn>
                  </apply>
                </apply>
                <apply>
                  <and/>
                  <apply>
                    <eq/>
                    <ci> Superoxide </ci>
                    <cn type="integer"> 1 </cn>
                  </apply>
                  <apply>
                    <eq/>
                    <ci> LIP </ci>
                    <cn type="integer"> 0 </cn>
                  </apply>
                  <apply>
                    <eq/>
                    <ci> SOD </ci>
                    <cn type="integer"> 1 </cn>
                  </apply>
                  <apply>
                    <eq/>
                    <ci> Cat </ci>
                    <cn type="integer"> 0 </cn>
                  </apply>
                </apply>
                <apply>
                  <and/>
                  <apply>
                    <eq/>
                    <ci> Superoxide </ci>
                    <cn type="integer"> 1 </cn>
                  </apply>
                  <apply>
                    <eq/>
                    <ci> LIP </ci>
                    <cn type="integer"> 0 </cn>
                  </apply>
                  <apply>
                    <eq/>
                    <ci> SOD </ci>
                    <cn type="integer"> 1 </cn>
                  </apply>
                  <apply>
                    <eq/>
                    <ci> Cat </ci>
                    <cn type="integer"> 1 </cn>
                  </apply>
                  <apply>
                    <eq/>
                    <ci> ThP </ci>
                    <cn type="integer"> 0 </cn>
                  </apply>
                </apply>
                <apply>
                  <and/>
                  <apply>
                    <eq/>
                    <ci> Superoxide </ci>
                    <cn type="integer"> 1 </cn>
                  </apply>
                  <apply>
                    <eq/>
                    <ci> LIP </ci>
                    <cn type="integer"> 1 </cn>
                  </apply>
                </apply>
              </apply>
            </math>
                    </qual:functionTerm>
        </qual:listOfFunctionTerms>
      </qual:transition>
      <qual:transition qual:id="tr_Yap1">
        <qual:listOfInputs>
          <qual:input qual:transitionEffect="none" qual:sign="positive" qual:qualitativeSpecies="ROS" qual:id="tr_Yap1_in_17"/>
        </qual:listOfInputs>
        <qual:listOfOutputs>
          <qual:output qual:transitionEffect="assignmentLevel" qual:qualitativeSpecies="Yap1" qual:id="tr_Yap1_out"/>
        </qual:listOfOutputs>
        <qual:listOfFunctionTerms>
          <qual:defaultTerm qual:resultLevel="0">
          </qual:defaultTerm>
          <qual:functionTerm qual:resultLevel="1">
            <math xmlns="http://www.w3.org/1998/Math/MathML">            
              <apply>
                <eq/>
                <ci> ROS </ci>
                <cn type="integer"> 1 </cn>
              </apply>
            </math>
                    </qual:functionTerm>
        </qual:listOfFunctionTerms>
      </qual:transition>
      <qual:transition qual:id="tr_SOD">
        <qual:listOfInputs>
          <qual:input qual:transitionEffect="none" qual:sign="positive" qual:qualitativeSpecies="Yap1" qual:id="tr_SOD_in_18"/>
        </qual:listOfInputs>
        <qual:listOfOutputs>
          <qual:output qual:transitionEffect="assignmentLevel" qual:qualitativeSpecies="SOD" qual:id="tr_SOD_out"/>
        </qual:listOfOutputs>
        <qual:listOfFunctionTerms>
          <qual:defaultTerm qual:resultLevel="0">
          </qual:defaultTerm>
          <qual:functionTerm qual:resultLevel="1">
            <math xmlns="http://www.w3.org/1998/Math/MathML">            
              <apply>
                <eq/>
                <ci> Yap1 </ci>
                <cn type="integer"> 1 </cn>
              </apply>
            </math>
                    </qual:functionTerm>
        </qual:listOfFunctionTerms>
      </qual:transition>
      <qual:transition qual:id="tr_Cat">
        <qual:listOfInputs>
          <qual:input qual:transitionEffect="none" qual:sign="negative" qual:qualitativeSpecies="HapX" qual:id="tr_Cat_in_4"/>
          <qual:input qual:transitionEffect="none" qual:sign="positive" qual:qualitativeSpecies="Yap1" qual:id="tr_Cat_in_18"/>
        </qual:listOfInputs>
        <qual:listOfOutputs>
          <qual:output qual:transitionEffect="assignmentLevel" qual:qualitativeSpecies="Cat" qual:id="tr_Cat_out"/>
        </qual:listOfOutputs>
        <qual:listOfFunctionTerms>
          <qual:defaultTerm qual:resultLevel="0">
          </qual:defaultTerm>
          <qual:functionTerm qual:resultLevel="1">
            <math xmlns="http://www.w3.org/1998/Math/MathML">            
              <apply>
                <and/>
                <apply>
                  <eq/>
                  <ci> HapX </ci>
                  <cn type="integer"> 0 </cn>
                </apply>
                <apply>
                  <eq/>
                  <ci> Yap1 </ci>
                  <cn type="integer"> 1 </cn>
                </apply>
              </apply>
            </math>
                    </qual:functionTerm>
        </qual:listOfFunctionTerms>
      </qual:transition>
      <qual:transition qual:id="tr_ThP">
        <qual:listOfInputs>
          <qual:input qual:transitionEffect="none" qual:sign="positive" qual:qualitativeSpecies="Yap1" qual:id="tr_ThP_in_18"/>
        </qual:listOfInputs>
        <qual:listOfOutputs>
          <qual:output qual:transitionEffect="assignmentLevel" qual:qualitativeSpecies="ThP" qual:id="tr_ThP_out"/>
        </qual:listOfOutputs>
        <qual:listOfFunctionTerms>
          <qual:defaultTerm qual:resultLevel="0">
          </qual:defaultTerm>
          <qual:functionTerm qual:resultLevel="1">
            <math xmlns="http://www.w3.org/1998/Math/MathML">            
              <apply>
                <eq/>
                <ci> Yap1 </ci>
                <cn type="integer"> 1 </cn>
              </apply>
            </math>
                    </qual:functionTerm>
        </qual:listOfFunctionTerms>
      </qual:transition>
    </qual:listOfTransitions>
    <listOfCompartments>
      <compartment id="comp1" constant="true"/>
    </listOfCompartments>
  </model>
</sbml>
